# Supplementary material for: The €100 lab: A 3D-printable open-source platform for fluorescence microscopy, optogenetics, and accurate temperature control during behaviour of zebrafish, Drosophila, and Caenorhabditis elegans
Source: PLoS Biol. 2017 Jul 18;15(7):e2002702. doi: 10.1371/journal.pbio.2002702 (PMC5515398; doi:10.1371/journal.pbio.2002702)
Supplement: S1 Table — Complete list, estimated costs and online links to all required parts, organised by modules. For details, please refer to the user and assembly manual online: https://github.com/amchagas/Flypi/blob/master/User%20and%20Assembly%20Manual.pdf. (XLSX) [file pbio.2002702.s002.xlsx]

## Sheet: Sheet1
		details1	details2	details3	quantity	unit price (€)	total* (€)	total** (€)	Opportunity for substantially saving cost by sourcing elsewhere	*if mostly sourced from same supplier in Germany; **if prepared to "shop around" and/or improvise
Essential. Arduino & PCB only needed if modules to be added	Common
	Barrel connector		3A	2,1mm int pin	1	0.47	0.47	0.47		https://www.reichelt.de/DC-Jacks/LUM-NEB-21R/3/index.html?&ACTION=3&LA=2&ARTICLE=116262&GROUPID=3258&artnr=LUM+NEB+21R
	Power supply	12V	5A	2.1mm pin	1	18.65	18.65	0	can be sourced cheaper from overseas, or improvised from an old Laptop adapter (check power rating!)	https://www.reichelt.de/Power-Supplies-Fixed-Voltage/MW-GST60A12/3/index.html?&ACTION=3&LA=2&ARTICLE=169684&GROUPID=4950&artnr=MW+GST60A12
	Custom PCB	link points to main repository page. User should go to PCB/flypi_pcb_kicad/gerber to get the necessary files for production			1	5	5	5	Estimate - prices vary widely and drop substantially when ordering in bulk	https://github.com/amchagas/Flypi
	3D printed frame	link points to main repository page. User should go to 3D_print_files for the necessary production files			1	5	5	5	Estimate, based on material cost. If a 3D print service is required (e.g. as no 3D printer is available), we estimate a minimum charge of 40 Euros.	https://github.com/amchagas/Flypi
	Flat ribbon cable	10pin	3m colored	AWG-28	1	1.99	1.99	0	This is "just" a cable supply - can be sourced from anywhere, e.g. from an old computer or printer	https://www.reichelt.de/Flachbandkabel/AWG-28-10F-3M/3/index.html?ACTION=3&GROUPID=3328&ARTICLE=47668&OFFSET=16&SID=12V0KkLawQATQAAHaiTrQ76eddfec27d96e4abaa567a74d209b7b&LANGUAGE=EN
	Screws	M3	Head cap	12mm long	2	0.05	0.1	0.1		http://www.screwsandmore.de/en/50-pcs-DIN-912-A2-M3X12.html
	Raspberry pi and cables
	Capacitor	16V	680µF	Electrolitic	1	0.43	0.43	0.43		https://www.reichelt.de/Elkos-radial-105-C-1000-5000h/RAD-FC-680-16/3/index.html?&ACTION=3&LA=5700&ARTICLE=84685&GROUPID=4000&artnr=RAD+FC+680%2F16
	Capacitor	16V	220µF	Electrolitic	1	0.08	0.08	0.08		https://www.reichelt.de/Elkos-radial-85-C/RAD-220-63/3/index.html?&ACTION=3&LA=5700&ARTICLE=15121&GROUPID=3143&artnr=RAD+220%2F63
	Diode	20-60V	3A	Schottky	1	0.18	0.18	0.18		https://www.reichelt.de/SB-SKE-4F-Dioden/SB-330/3/index.html?&ACTION=3&LA=5700&ARTICLE=16039&GROUPID=2991&artnr=SB+330
	Inductor	3.6A	33µH	Ferrit	1	0.6	0.6	0.6		https://www.reichelt.de/Fest-Induktivitaeten-radial/L-09HCP-33-/3/index.html?ACTION=3&GROUPID=3180&ARTICLE=138657&OFFSET=16&SID=11V0QcSawQATMAAEmsvA88c90efb72bf42bc26df1c2bd134cc523&LANGUAGE=EN
	Screw terminal	2pin	6A		1	0.24	0.24	0.24		https://www.reichelt.de/Screw-terminals/AKL-059-02/3/index.html?&ACTION=3&LA=5700&ARTICLE=36598&GROUPID=7246&artnr=AKL+059-02
	Switching volt reg (LM2596)	45V	3A	TO-220-5	1	3.8	3.8	1	Can be sourced cheaper from overseas	https://www.reichelt.de/ICs-LM-2000-LM-25576/LM-2596-T5-0/3/index.html?&ACTION=3&LA=5700&ARTICLE=109365&GROUPID=5466&artnr=LM+2596+T5%2C0
	Raspberry pi 3	Pi 2 will also work			1	37.5	37.5	20	Can be sourced slightly cheaper from overseas. Alternativelty the apporox half-priced RPi2 also works.	http://www.reichelt.de/RASPBERRY-PI-3/3/index.html?&ACTION=3&LA=446&ARTICLE=164977&artnr=RASPBERRY+PI+3&SEARCH=raspberry+pi3
	PiCamera	V1 or V2 work	better if it already has the lens		1	18.99	18.99	12	Can be sourced cheaper from overseas, or pieced together from individual components purchased individually	http://www.waveshare.com/product/RPi-Camera-B.htm
	HDMI cable	0.5m			1	1.55	1.55	1.55		http://www.reichelt.de/A-V-Cables-HDMI-mini-micro-HDMI-/AK-HDMI-0-50G-ET/3/index.html?&ACTION=3&LA=2&ARTICLE=141813&GROUPID=3615&artnr=AK+HDMI+0%2C50G+ET
	USB cable	A to micro B			1	1.5	1.5	1.5		http://www.reichelt.de/USB-Cables/AK-676-AB/3/index.html?&ACTION=3&LA=2&ARTICLE=74221&GROUPID=6099&artnr=AK+676-AB
	Screws	M3	Head cap	6-20mm long	20	0.05	1	1	Approximate and depending on configuration	http://www.screwsandmore.de/en/50-pcs-DIN-912-A2-M3X6.html
	Arduino and cable
	Arduino Nano	Atmega328			1	22.9	22.9	2.5	Can be sourced dramatically cheaper from overseas	https://www.reichelt.de/ARDUINO-NANO/3/index.html?&ACTION=3&LA=446&ARTICLE=142943&artnr=ARDUINO+NANO&SEARCH=arduino+nano
	socket terminal strip	20 pin	2.54 spacing	8.5mm height	2	0.27	0.54	0.54		https://www.reichelt.de/Buchsenleisten/BL-1X20G8-2-54/3/index.html?&ACTION=3&LA=5700&ARTICLE=51827&GROUPID=3221&artnr=BL+1X20G8+2%2C54
	USB cable	A to mini B	0.3m		1	1.95	1.95	1.95		http://www.reichelt.de/USB-Cables/DELOCK-83178/3/index.html?&ACTION=3&LA=2&ARTICLE=163118&GROUPID=6099&artnr=DELOCK+83178
							122.47	54.14
recommended	LED Ring
	Adafruit neopixel ring	12 LEDs			1	6.71	6.71	5	Can sometimes be sourced slightly cheaper from alternative suppliers	https://www.adafruit.com/product/1643
	Screw terminal	3pin	6A		1	0.36	0.36	0.36		https://www.reichelt.de/Screw-terminals/AKL-059-03/3/index.html?&ACTION=3&LA=2&ARTICLE=36599&GROUPID=7246&artnr=AKL+059-03
	Capacitor	16V	680µF	Electrolitic	1	0.43	0.43	0.43		https://www.reichelt.de/Elkos-radial-105-C-1000-5000h/RAD-FC-680-16/3/index.html?&ACTION=3&LA=5700&ARTICLE=84685&GROUPID=4000&artnr=RAD+FC+680%2F16
	Capacitor	16V	220µF	Electrolitic	1	0.08	0.08	0.08		https://www.reichelt.de/Elkos-radial-85-C/RAD-220-63/3/index.html?&ACTION=3&LA=5700&ARTICLE=15121&GROUPID=3143&artnr=RAD+220%2F63
	Diode	20-60V	3A	Schottky	1	0.18	0.18	0.18		https://www.reichelt.de/SB-SKE-4F-Dioden/SB-330/3/index.html?&ACTION=3&LA=5700&ARTICLE=16039&GROUPID=2991&artnr=SB+330
	Screws	M3	Head cap	6mm long	1	0.05	0.05	0.05		http://www.screwsandmore.de/en/50-pcs-DIN-912-A2-M3X6.html
	Inductor	3.6A	33µH	Ferrit	1	0.6	0.6	0.6		https://www.reichelt.de/Fest-Induktivitaeten-radial/L-09HCP-33-/3/index.html?ACTION=3&GROUPID=3180&ARTICLE=138657&OFFSET=16&SID=11V0QcSawQATMAAEmsvA88c90efb72bf42bc26df1c2bd134cc523&LANGUAGE=EN
	Switching volt reg (LM2596)	45V	3A	TO-220-5	1	3.8	3.8	1	Can be sourced cheaper from overseas	https://www.reichelt.de/ICs-LM-2000-LM-25576/LM-2596-T5-0/3/index.html?&ACTION=3&LA=5700&ARTICLE=109365&GROUPID=5466&artnr=LM+2596+T5%2C0
							12.21	7.7
optional	LED Matrix (added to Ring power circuit)
	Adafruit LED matrix	8X8	with backpack	blue	1	10.7	10.7	7	Can sometimes be sourced slighty cheaper from alternative suppliers	https://www.adafruit.com/products/1052
	Screws	M3	Head cap	6mm long	1	0.05	0.05	0.05		http://www.screwsandmore.de/en/50-pcs-DIN-912-A2-M3X6.html
	Screw terminal	2pin	6A		1	0.24	0.24	0.24		https://www.reichelt.de/Screw-terminals/AKL-059-02/3/index.html?&ACTION=3&LA=5700&ARTICLE=36598&GROUPID=7246&artnr=AKL+059-02
							10.99	7.29
optional	Fluorescence module
	LED(violet – High power)	3.9V	350mA	130mW	1	8.79	8.79	4	There are many UV LEDs available, many of which are substantially cheaper	http://www.roithner-laser.com/led_highsingle_hexagonal.html But maybe this would work? http://www.reichelt.de/SMD-LEDs-Standard/2/index.html?&ACTION=2&LA=2&GROUP=A5381&GROUPID=3035&START=0&OFFSET=500&SHOW=1
	Reflective collimator	6°	17.5mm	CLP17CR	1	2.33	2.33	0	helpful to focus the light, but not essential	http://www.roithner-laser.com/led_highoptic.html
	Heat sink	36X36X12			1	1.15	1.15	1.15		https://www.reichelt.de/Heat-Sinks-PCB-mounting/V-ICK-PGA36X36/3/index.html?&ACTION=3&LA=2&ARTICLE=100978&GROUPID=4621&artnr=V+ICK+PGA36X36
	Resistor(High power)	11W	12Ohm	axial	1	0.65	0.65	0.65		https://www.reichelt.de/11-Watt-axial/11W-AXIAL-12/3/index.html?&ACTION=3&LA=2&ARTICLE=1506&GROUPID=3120&artnr=11W+AXIAL+12 ?&ACTION=3&LA=2&ARTICLE=1506&GROUPID=3120&artnr=11W+AXIAL+12
	Excitation filter	Roscolux #381			0.001	10.2	10.2	0.1	A full roll of filter costs 10.2 Euro, but less than 0.1% is needed	https://www.rosco.com/uk/german/filters/roscolux.cfm
	Emission filter	Roscolux #12			0.001	10.2	10.2	0.1	A full roll of filter costs 10.2 Euro, but less than 0.1% is needed	https://www.rosco.com/uk/german/filters/roscolux.cfm
	Screw terminal	2pin	6A		2	0.24	0.48	0.48		https://www.reichelt.de/Screw-terminals/AKL-059-02/3/index.html?&ACTION=3&LA=5700&ARTICLE=36598&GROUPID=7246&artnr=AKL+059-02
	Capacitor	16V	680µF	Electrolitic	1	0.43	0.43	0.43		https://www.reichelt.de/Elkos-radial-105-C-1000-5000h/RAD-FC-680-16/3/index.html?&ACTION=3&LA=5700&ARTICLE=84685&GROUPID=4000&artnr=RAD+FC+680%2F16
	Capacitor	16V	220µF	Electrolitic	1	0.08	0.08	0.08		https://www.reichelt.de/Elkos-radial-85-C/RAD-220-63/3/index.html?&ACTION=3&LA=5700&ARTICLE=15121&GROUPID=3143&artnr=RAD+220%2F63
	Diode	20-60V	3A	Schottky	1	0.18	0.18	0.18		https://www.reichelt.de/SB-SKE-4F-Dioden/SB-330/3/index.html?&ACTION=3&LA=5700&ARTICLE=16039&GROUPID=2991&artnr=SB+330
	Inductor	3.6A	33µH	Ferrit	1	0.6	0.6	0.6		https://www.reichelt.de/Fest-Induktivitaeten-radial/L-09HCP-33-/3/index.html?ACTION=3&GROUPID=3180&ARTICLE=138657&OFFSET=16&SID=11V0QcSawQATMAAEmsvA88c90efb72bf42bc26df1c2bd134cc523&LANGUAGE=EN
	Switching volt reg (LM2596)	45V	3A	TO-220-5	1	3.8	3.8	1	Can be sourced cheaper from overseas	https://www.reichelt.de/ICs-LM-2000-LM-25576/LM-2596-T5-0/3/index.html?&ACTION=3&LA=5700&ARTICLE=109365&GROUPID=5466&artnr=LM+2596+T5%2C0
	Screws	M3	Head cap	6mm long	1	0.05	0.05	0.05		http://www.screwsandmore.de/en/50-pcs-DIN-912-A2-M3X6.html
	Resistor	1/4W	270Ohm	carbon film	1	0.11	0.11	0.11		https://www.reichelt.de/1-4W-5-100-Ohm-910-Ohm/1-4W-270/3/index.html?&ACTION=3&LA=5700&ARTICLE=1390&GROUPID=3064&artnr=1%2F4W+270
	Transisitor (BC368)	20V	1A	0.8W	3	0.08	0.24	0.24		https://www.reichelt.de/BC-Transistors/BC-368/3/index.html?&ACTION=3&LA=5700&ARTICLE=4992&GROUPID=7206&artnr=BC+368
							39.29	9.17
optional	Focus Servo (added to Fluorescence power circuit)
	Screws	M3	Head cap	6mm long	1	0.05	0.05	0.05		http://www.screwsandmore.de/en/50-pcs-DIN-912-A2-M3X6.html
	Servo motor	5V		cont. rotation	1	6.99	6.99	3.5	Can be sourced cheaper from alternative suppliers	https://www.conrad.de/de/modelcraft-mini-servo-y-3009-analog-servo-getriebe-material-kunststoff-stecksystem-jr-209089.html
	Screw terminal	3pin	6A		1	0.36	0.36	0.36		https://www.reichelt.de/Screw-terminals/AKL-059-03/3/index.html?&ACTION=3&LA=2&ARTICLE=36599&GROUPID=7246&artnr=AKL+059-03	or maybe this would work https://www.reichelt.de/11-Watt-axial/11W-AXIAL-12/3/index.html?&ACTION=3&LA=2&ARTICLE=1506&GROUPID=3120&artnr=11W+AXIAL+12
							7.35	3.86
optional	Peltier module
	H-Bridge (L298N)	Multiwatt 15			1	2.4	2.4	2.4		https://www.reichelt.de/L-298/3/index.html?&ACTION=3&LA=446&ARTICLE=9667&artnr=L+298&SEARCH=l298n
	Fan	5V	40X40X20		1	7.5	7.5	0	Can be sourced cheaper from different suppliers. Alternatively, any old CPU fan will work	https://www.conrad.de/de/axialluefter-5-vdc-1189-mh-l-x-b-x-h-40-x-40-x-10-mm-sunon-mb40100v2-0000-a99-183719.html
	Capacitor	100V	0.1µF	Electrolitic	2	0.04	0.08	0.08		https://www.reichelt.de/Elkos-radial-85-C/RAD-0-1-100/3/index.html?&ACTION=3&LA=5700&ARTICLE=15085&GROUPID=3143&artnr=RAD+0%2C1%2F100
	LED RGB	4V	20mA	4 pin	1	0.58	0.58	0.58		https://www.reichelt.de/LED-LL-5-8000RGB/3/index.html?&ACTION=3&LA=446&ARTICLE=156358&artnr=LED+LL+5-8000RGB&SEARCH=rgb+led
	Resistor	1/4W	220Ohm	carbon film	3	0.11	0.33	0.33		https://www.reichelt.de/1-4W-5-100-Ohm-910-Ohm/1-4W-220/3/index.html?&ACTION=3&LA=5700&ARTICLE=1382&GROUPID=3064&artnr=1%2F4W+220
	Resistor	17W	1Ohm	Axial	1	0.97	0.97	0.97		https://www.reichelt.de/17-Watt-axial/17W-AXIAL-1-0/3/index.html?&ACTION=3&LA=5700&ARTICLE=1629&GROUPID=3122&artnr=17W+AXIAL+1%2C0
	Resistor	1/4W	270Ohm	carbon film	1	0.11	0.11	0.11		https://www.reichelt.de/1-4W-5-100-Ohm-910-Ohm/1-4W-270/3/index.html?&ACTION=3&LA=5700&ARTICLE=1390&GROUPID=3064&artnr=1%2F4W+270
	Resistor	1/4W	1kOhm	carbon film	1	0.11	0.11	0.11		https://www.reichelt.de/1-4W-5-1-0-k-Ohm-9-1-k-Ohm/1-4W-1-0K/3/index.html?&ACTION=3&LA=2&ARTICLE=1315&GROUPID=3065&artnr=1%2F4W+1%2C0K
	Transisitor (BC368)	20V	1A	0.8W	1	0.08	0.08	0.08		https://www.reichelt.de/BC-Transistors/BC-368/3/index.html?&ACTION=3&LA=5700&ARTICLE=4992&GROUPID=7206&artnr=BC+368
	Peltier element	15.4V	6A	40X40X4.1mm	1	17.1	17.1	7	Can be sourced substantially cheaper from different suppliers	https://www.reichelt.de/TEC1-127-05/3/index.html?&ACTION=3&LA=446&ARTICLE=149024&artnr=TEC1+127+05&SEARCH=peltier
	Screw terminal	2pin	6A		4	0.24	0.96	0.96		https://www.reichelt.de/Screw-terminals/AKL-059-02/3/index.html?&ACTION=3&LA=5700&ARTICLE=36598&GROUPID=7246&artnr=AKL+059-02
	Heat sink	36X36X12			2	1.15	2.3	2.3		https://www.reichelt.de/Heat-Sinks-PCB-mounting/V-ICK-PGA36X36/3/index.html?&ACTION=3&LA=2&ARTICLE=100978&GROUPID=4621&artnr=V+ICK+PGA36X36
	Temp sensor (AD22100-KT)	TO-92	for negative temps use AT variant		1	3.4	3.4	2	Can be sourced cheaper from different suppliers.	https://www.reichelt.de/AD-22100-KT/3/index.html?&ACTION=3&LA=446&ARTICLE=39279&artnr=AD+22100+KT&SEARCH=ad22100kt
							35.92	16.92
						TOTAL	228.23	99.08	all prices in euros
optional	Off Grid module
	Lead-acid Battery	12V	7,2Ah	Allows the FlyPi to be off-grid	1	19.8	19.8	6	Can be sourced signficantly cheaper from overseas	https://www.reichelt.de/Blei-Vlies-Akkus-12V-Panasonic/LCR-12V-7-2P-1/3/index.html?ACTION=3&LA=5&ARTICLE=26559&GROUPID=4234&artnr=LCR-12V+7%2C2P-1
	Charger	12V	600mA	charger for the lead battery	1	8.2	8.2	2	Can be sourced signifcantly cheaper from overseas	https://www.reichelt.de/Ladegeraete-fuer-Bleiakkus/LADER-AS/3/index.html?ACTION=3&LA=5&ARTICLE=115306&GROUPID=4193&artnr=LADER+AS
							28	8
						Off grid TOTAL	256.23	107.08	all prices in euros
likely already available	Extras
	HDMI to VGA dongle	Optional			1	20.99	20.99			https://www.conrad.de/de/manhattan-hdmi-auf-vga-konverter-1284618.html
	Red filter (optional)	Roscolux #19			1	17.6	17.6			https://www.rosco.com/uk/german/filters/roscolux.cfm
	Monitor				1	89.95	89.95			https://www.reichelt.de/HANNS-G-HE225DPB/3/index.html?&ACTION=3&LA=446&ARTICLE=130197&artnr=HANNS-G+HE225DPB&SEARCH=pc+monitore
	Keyboard & mouse set	USB			1	15.95	15.95			http://www.reichelt.de/Keyboard-Mouse-Sets/CHERRY-JD-0800DE/3/index.html?&ACTION=3&LA=2&ARTICLE=154150&GROUPID=6267&artnr=CHERRY+JD-0800DE
	Soldering iron				1	4.99	4.99			https://www.reichelt.de/KOLBEN-FP-30/3/index.html?&ACTION=3&LA=446&ARTICLE=89497&artnr=KOLBEN+FP+30&SEARCH=soldering+iron
	Solder	1mm			1	3.2	3.2			https://www.reichelt.de/Solder/LZ-FE-1-0-100/3/index.html?&ACTION=3&LA=2&ARTICLE=30439&GROUPID=557&artnr=LZ+FE+1%2C0+100
	Thermal paste				1	7.99	7.99			https://www.reichelt.de/TG-WLPA-015/3/index.html?&ACTION=3&LA=446&ARTICLE=156447&artnr=TG-WLPA-015&SEARCH=thermal+paste
	Third Hand				1	9.95	9.95			https://www.reichelt.de/Holders-Vices/HALTER-ZD-10MB/3/index.html?&ACTION=3&LA=5700&ARTICLE=145605&GROUPID=4143&artnr=HALTER+ZD-10MB
	Screw driver	3.5mm			1	3.99	3.99			https://www.reichelt.de/Standard-soft-finish/WIHA-302-3-5/3/index.html?&ACTION=3&LA=2&ARTICLE=28685&GROUPID=561&artnr=WIHA+302-3%2C5
										https://www.reichelt.de/Blei-Vlies-Akkus-12V-Panasonic/LCR-12V-7-2P-1/3/index.html?ACTION=3&LA=5&ARTICLE=26559&GROUPID=4234&artnr=LCR-12V+7%2C2P-1
						TOTAL	174.61
						Grand total	402.84
